# Supplementary material for: Neoadjuvant Treatment in Localized Pancreatic Cancer of the Elderly: A Systematic Review of the Current Literature
Source: Cancers (Basel). 2025 Feb 22;17(5):747. doi: 10.3390/cancers17050747 (PMC11898681; doi:10.3390/cancers17050747)
Supplement: Supplementary file 1 [file cancers-17-00747-s001.zip]

Archive with 1 entries (1 files):
- cancers-3479491-supplementary.pdf
